# Supplementary material for: Kank1 Is Essential for Myogenic Differentiation by Regulating Actin Remodeling and Cell Proliferation in C2C12 Progenitor Cells
Source: Cells. 2022 Jun 26;11(13):2030. doi: 10.3390/cells11132030 (PMC9265739; doi:10.3390/cells11132030)
Supplement: Supplementary file 1 [file cells-11-02030-s001.zip]

Archive with 1 entries (1 files):
- cells-1748288-supplementary.pdf
